# Supplementary material for: Screen time and depression risk: A meta-analysis of cohort studies
Source: Front Psychiatry. 2022 Dec 22;13:1058572. doi: 10.3389/fpsyt.2022.1058572 (PMC9815119; doi:10.3389/fpsyt.2022.1058572)
Supplement: Supplementary File 2 — Details of included articles. [file Table_2.XLSX]

## Sheet: Supplementary file 2 
Supplementary file 2 Details of included articles
Study	Source of participates	Screen time measurement	Screen time in exposure group	Screen time in control group	Depression definition	Depression at baseline or adjusted
Primack et al. 2009	Community	Self-reported average hours of screen time per day	Each hour of using TV, videocassettes or computer games	Continuous	CES-D scores ≥11 for female and CES-D scores ≥10 for male	Exclude
Lucas et al. 2011	Institution (nurse)	Self-reported average hours of TV time per week	≥ 2 h/day	<1 h/day	Physician’s diagnosis or use of antidepressants	Exclude
Thomée et al. 2011	Community	Self-reported average number of calls and SMS messages per day	>5 calls or >5 SMSs per day	0-5 calls + 0-5 SMSs per day	Often bothered by at least one items from Prime-MD (1) little interest or pleasure in doing things or (2) feeling down, depressed, or hopeless during the past month.	Exclude
Thomée et al. 2012	Community	Self-reported average hours on general computer use per day	≥ 2 h/day	<2h/day	Often bothered by at least one items from Prime-MD (1) little interest or pleasure in doing things or (2) feeling down, depressed, or hopeless during the past month.	Exclude
Grøntved et al. 2015	Community	Self-reported average hours of watching TV and playing computer games during leisure time per day	≥ 1 h/day	<1h/day	MDI scores ≥20	Exclude
Sui et al. 2015	Institution (clinic)	Self-reported average hours of TV time per week	5–8.9 and ≥9 h/week	<5 h/week	CES-D 10 scores ≥8	Exclude
Padmapriya et al. 2016	Community	Interviewed TV time per day	≥2 h/day	<2 h/day	EPDS scores ≥15	Included and unadjusted
Wu et al. 2016	Institution (college)	Self-reported average hours of screen time on a usual weekday and on a usual weekend day	> 2 h/day	≤2 h/day	CES-D ≥16	Included and unadjusted
Khouja et al. 2019	Community	Self-reported average hours of screen time on a typical weekday and on a typical weekend day	≥ 1 h/day	<1 h/day	Symptoms related to depression or depressive thoughts but no diagnosis, or depression diagnosis using CIS-R	Included and adjusted
Liu et al. 2019	Institution (school)	Self-reported hours of screen time per day	≥ 4 h/day	<4 h/day	BDI scores ≥10	Exclude
Zink et al. 2019	Institution (school)	Self-reported average hours of screen time per day	≥ 4 h/day	<4 h/day	Meeting the subclinical or clinical age- and sex- normed thresholds for major depression subscale of RCADS	Included and adjusted
Choi et al. 2020	Community	Self-reported hours of screen time per day	One sd increase	Continuous	PHQ-9 scores ≥10	Exclude
Meyer et al. 2020	Institution (college)	Self-reported average minutes of screen time per day this week	One minute/day increase	Continuous	BDI-II scores (a continuous measure)	Included and unadjusted
Sarris et al. 2020	Community	Self-reported hours of non-work screen time in a typical day	One sd increase	Continuous	Often felling down, depressed or hopeless over the past two weeks (an item from PHQ-9)	Included and adjusted
Ayuso-Mateos et al. 2021	Community	Self-reported working screen time per day during the lockdown	One sd increase	Continuous	An algorithm following the ICD-10 criteria to diagnose depression based on CIDI score	Exclude
Kandola et al. 2021	Community	Self-reported frequency of three different types of screen useper day	At least once a month	Less than once a month or never	sMFQ score (a continuous measure)	Included and adjusted
Liu et al. 2021	Community	Reported by parents and guardians	Screen time > 0 h/day at age 0.5 years, > 2 h/day at age 2.5 years and 4 years	Screen time = 0 h/day at age 0.5 years, ≤ 2 h/day at age 2.5 years and 4 years	SDQ emotional symptoms dimension scores ≥5	Exclude
Pimenta et al. 2022	Institution (college)	Self-reported average hours of screen time per day last year on business days/weekend days	2nd - 4th quartile (>0.75 h/d of TV viewing or >0.25 h/d of computer use)	1st quartile (≤0.75 h/d of TV viewing or ≤0.25 h/d of computer use)	Self-reported diagmosis by a physician	Exclude
Abbreviations: TV, television; SMS, short message service; CES-D, the Center for Epidemiological Studies Depression scale; Prime-MD, Primary care evaluation of mental disorders; MDI, the Major Depression Inventory; EPDS, the Edinburgh Postnatal Depression Scale; CIS-R, self-administered, computerised version of the revised Clinical Interview Schedule; BDI, the Beck Depression Inventory; RCADS, th…
